# Supplementary material for: Genome-wide identification of ZmHMAs and association of natural variation in ZmHMA2 and ZmHMA3 with leaf cadmium accumulation in maize
Source: PeerJ. 2019 Oct 23;7:e7877. doi: 10.7717/peerj.7877 (PMC6815194; doi:10.7717/peerj.7877)
Supplement: Table S4 [file peerj-07-7877-s004.xlsx]

## Sheet: Table S4
Table S4 | Functional annotation of ZmHMA genes against gene ontology terms
Gene ID	Gene name	Arabidopsis best hit	Arabidopsis annotations	Rice best hit	Rice annotations	GO Cellular Component	GO Moecular Function	GO Biological Process	Functional annotation against gene ontology terms (GO; www.geneontology.org)
GRMZM2G06785_T02	ZmHMA1	AT4G37270.1	(ATHMA1, HMA1) heavy metal atpase 1	Os06t0690700.1	HMA1 Cadmium/Zinc-transporting ATPase	GO:0016021\\integral component of membrane	GO:0042626\\ATPase-coupled transmembrane transporter activity; GO:0005524\\ATP binding	GO:0006812\\cation transport	Putative Cadmium/Zinc-transporting ATPase HMA1 chloroplastic
GRMZM2G099191_T01	ZmHMA2	AT2G19110.1	(ATHMA4, HMA4) heavy metal atpase 4	Os06t0700700.2	HMA2 P1B-type heavy metal transporting ATPase	GO:0016021\\integral component of membrane	GO:0042626\\ATPase-coupled transmembrane transporter activity; GO:0005525\\ATP binding	GO:0071577\\Zinc ion transmembrane transport; GO:0070574\\Cadmium ion transmembrane transport	Cadmium/Zinc-transporting ATPase HMA2
GRMZM2G175576_T02	ZmHMA3	AT4G30110.1	(ATHMA2, HMA2) heavy metal atpase 2	Os07t0232900.1	HMA3 Cadmium/Zinc-transporting ATPase	GO:0016021\\integral component of membrane	GO:0042626\\ATPase-coupled transmembrane transporter activity; GO:0005526\\ATP binding	GO:0071577\\Zinc ion transmembrane transport; GO:0070574\\Cadmium ion transmembrane transport; GO:0055076\\transition metal ion homeostasis	Cadmium/Zinc-transporting ATPase HMA2
GRMZM2G455491_T01	ZmHMA4	AT4G30110.1	(ATHMA2, HMA2) heavy metal atpase 2	Os07t0232900.1	HMA3 Cadmium/Zinc-transporting ATPase	GO:0016021\\integral component of membrane	GO:0042626\\ATPase-coupled transmembrane transporter activity; GO:0005527\\ATP binding	GO:0071577\\Zinc ion transmembrane transport; GO:0070574\\Cadmium ion transmembrane transport	Cadmium/Zinc-transporting ATPase HMA2
GRMZM2G144083_T01	ZmHMA5	AT1G63440.1	(HMA5) heavy metal atpase 5	Os04g46940.1	Copper-transporting ATPase 3 putative expressed	GO:0016021\\integral component of membrane	GO:0005507\\Copper ion binding ; GO:0042626\\ATPase-coupled transmembrane transporter activity; GO:0005528\\ATP binding	GO:0035434\\Copper ion transmembrane transport	Putative ATP dependent Copper transporter
GRMZM2G315931_T01	ZmHMA6	AT4G33520.3	(HMA6, PAA1) P-type ATP-ase 1	Os08g37950.1	Copper-transporting ATPase PAA1 putative expressed	GO:0016021\\integral component of membrane	GO:0005507\\Copper ion binding	GO:0035434\\Copper ion transmembrane transport; GO:0055076\\transition metal ion homeostasis	Copper-transporting ATPase PAA1 chloroplastic
GRMZM2G029951_T01	ZmHMA7	AT1G63440.1	(HMA5) heavy metal atpase 5	Os02g10290.1	Copper-transporting ATPase putative expressed	GO:0016021\\integral component of membrane	GO:0005507\\Copper ion binding ; GO:0042626\\ATPase-coupled transmembrane transporter activity; GO:0005524\\ATP binding	GO:0035434\\Copper ion transmembrane transport	Putative Copper-transporting ATPase HMA5
GRMZM5G855347_T01	ZmHMA8	AT5G21930.1	(ATHMA8, HMA8, PAA2) P-type ATPase of Arabidopsis	Os03g08070.3	Copper-transporting ATPase PAA1 putative expressed	GO:0016021\\integral component of membrane	GO:0042626\\ATPase-coupled transmembrane transporter activity; GO:0005525\\ATP binding	GO:0035434\\Copper ion transmembrane transport	Copper-transporting ATPase PAA2 chloroplastic
GRMZM2G404702_T01	ZmHMA9	AT5G44790.1	(HMA7, RAN1) Copper-exporting ATPase/responsive-to-antagonist 1 / Copper-transporting ATPase (RAN1)	Os06g45500.1	Copper-transporting ATPase putative expressed	GO:0016021\\integral component of membrane	GO:0005507\\Copper ion binding ; GO:0042626\\ATPase-coupled transmembrane transporter activity; GO:0005526\\ATP binding	GO:0035434\\Copper ion transmembrane transport	Copper-transporting ATPase RAN1
GRMZM2G143512_T01	ZmHMA10	AT1G63440.1	(HMA5) heavy metal atpase 5	Os04g46940.1	Copper-transporting ATPase 3 putative expressed	GO:0016021\\integral component of membrane	GO:0005507\\Copper ion binding ; GO:0042626\\ATPase-coupled transmembrane transporter activity; GO:0005527\\ATP binding	GO:0035434\\Copper ion transmembrane transport	Putative Copper-transporting ATPase HMA5
GRMZM2G010152_T01	ZmHMA11	AT5G44790.1	(HMA7, RAN1) Copper-exporting ATPase/responsive-to-antagonist 1 / Copper-transporting ATPase (RAN1)	Os02g07630.1	Copper-transporting ATPase putative expressed	GO:0016021\\integral component of membrane	GO:0005507\\Copper ion binding ; GO:0042626\\ATPase-coupled transmembrane transporter activity; GO:0005524\\ATP binding	GO:0035434\\Copper ion transmembrane transport	Copper-transporting ATPase RAN1
GRMZM2G151406_T01	ZmHMA12	AT5G44790.1	(HMA7, RAN1) Copper-exporting ATPase/responsive-to-antagonist 1 / Copper-transporting ATPase (RAN1)	Os06g45500.1	Copper-transporting ATPase putative expressed	GO:0016021\\integral component of membrane	GO:0005507\\Copper ion binding ; GO:0042626\\ATPase-coupled transmembrane transporter activity; GO:0005525\\ATP binding	GO:0035434\\Copper ion transmembrane transport	Copper-transporting ATPase RAN1
